# Supplementary material for: Warm versus cold blood cardioplegia in paediatric congenital heart surgery: a randomized trial
Source: Eur J Cardiothorac Surg. 2023 Feb 17;63(4):ezad041. doi: 10.1093/ejcts/ezad041 (PMC10097434; doi:10.1093/ejcts/ezad041)
Supplement: ezad041_Supplementary_Data [file ezad041_supplementary_data.zip]

Archive with 3 entries (3 files):
- Supplementary Figures S1 to S3.docx
- Supplementary Material.docx
- Supplementary Tables S1 to S15.docx
